# Supplementary material for: Early Post-Transplant Changes in Nutritional Status Predict Long-Term Graft Loss and Mortality
Source: J Clin Med. 2026 Jul 7;15(13):5299. doi: 10.3390/jcm15135299 (PMC13363453; doi:10.3390/jcm15135299)
Supplement: Supplementary file 1 [file jcm-15-05299-s001.zip]

Archive with 1 entries (1 files):
- jcm-4379169-supplementary.pdf
